# Supplementary material for: Environmental Vibrio cholerae Strains Harboring Cholera Toxin and Vibrio Pathogenicity Island 1, Nigeria, 2008–2015
Source: Emerg Infect Dis. 2024 Nov;30(11):2441–4. doi: 10.3201/eid3011.240495 (PMC11521170; doi:10.3201/eid3011.240495)
Supplement: Appendix — Genomic features of Vibrio cholerae isolates analyzed in study of environmental Vibrio cholerae strains harboring cholera toxin and Vibrio pathogenicity island 1, Nigeria, 2008–2015. [file 24-0495-Techapp-s1.xlsx]

## Sheet: Appendix
Article DOI: https://doi.org/10.3201/eid3011.240495
Environmental Vibrio cholerae Strains Harboring Cholera Toxin and Vibrio Pathogenicity Island 1, Nigeria, 2008–2015
Appendix. Genomic features of V. cholerae analyzed
Accession number	Strain	Isolation year	Country	Africa region	Source	Lineage	Reference*	Virulence genes																	Resistance genes
								ctxA	ctxB	tcpA	tcpB	tcpC	tcpD	tcpE	tcpF	tcpH	tcpI	tcpJ	tcpN/toxT	tcpP	tcpQ	tcpR	tcpS	tcpT	APH(3'')-Ib	APH(6)-Id	CARB-4	CRP	varG	aadA	almE	almF	almG	catA1	catB9	dfrA1	dfrA15	floR	qacEdelta1	sul1	sul2	tet(A)	tet(B)	tet(C)
ERR044798	Zim_12	2009	Zimbabwe	Eastern Africa	missing	Afr11	Weill et al., 2017	+	+	+	+	+	+	+	+	+	+	+	+	+	+	+	+	+	+	+	-	+	+	-	+	+	+	-	+	+	-	+	-	-	+	-	-	-
ERR044799	Zim_25	2009	Zimbabwe	Eastern Africa	missing	Afr8	Weill et al., 2017	+	+	+	+	+	+	+	+	+	+	+	+	+	+	+	+	+	-	-	-	+	+	+	+	+	+	-	+	+	-	-	+	+	-	-	-	-
ERR117473	KNE3C	2010	Kenya	Eastern Africa	Algal Bloom	Afr10	Kiiru et al., 2013	+	+	+	+	+	+	+	+	+	+	+	+	+	+	+	+	+	+	+	-	-	+	-	+	+	+	-	+	+	-	-	-	-	+	-	-	-
ERR117490	KNE3G	2010	Kenya	Eastern Africa	Muddy	Afr10	Kiiru et al., 2013	+	+	+	+	+	+	+	+	+	+	+	+	+	+	+	+	+	+	+	-	+	+	-	+	+	+	-	+	+	-	+	-	-	+	-	-	-
ERR117555	KNEXC	2009	Kenya	Eastern Africa	Algal Bloom	Afr10	Kiiru et al., 2013	+	+	+	+	+	+	+	+	+	+	+	+	+	+	+	+	+	+	+	-	+	+	-	+	+	+	-	+	+	-	+	-	-	+	-	-	-
ERR117556	KNEXXH	2009	Kenya	Eastern Africa	Algal Bloom	Afr10	Kiiru et al., 2013	+	+	+	+	+	+	+	+	+	+	+	+	+	+	+	+	+	+	+	-	+	+	-	+	+	+	-	+	+	-	+	-	-	-	-	-	-
ERR1878152	CNRVC060111	2006	Cameroon	Western-Central Africa	Environment	Afr9	Weill et al., 2017	+	+	+	+	+	+	+	+	+	+	+	+	+	+	+	+	+	+	+	-	+	+	-	+	+	+	-	+	+	-	+	-	-	+	-	-	-
ERR1878547	CNRVC060280	2006	Nigeria	Western Africa	Clinical	Afr9	Weill et al., 2017	+	+	+	+	+	+	+	+	+	+	+	+	+	+	+	+	+	+	+	-	+	+	-	+	+	+	-	+	+	-	+	-	-	+	-	-	-
ERR1878555	CNRVC070120	1994	Algeria	Northern Africa	Clinical	Afr8	Weill et al., 2017	+	+	+	+	+	+	+	+	+	+	+	+	+	+	+	+	+	+	+	-	+	+	+	+	+	+	-	+	+	-	+	+	+	+	+	-	-
ERR1878593	CNRVC110058	2011	Nigeria	Western Africa	Clinical	Afr12	Weill et al., 2017	+	+	+	+	+	+	+	+	+	+	+	+	+	+	+	+	+	+	+	-	+	+	-	+	+	+	-	+	+	-	+	-	-	+	-	-	-
ERR1878601	CNRVC110262	2011	Nigeria	Western Africa	Clinical	Afr12	Weill et al., 2017	+	+	+	+	+	+	+	+	+	+	+	+	+	+	+	+	+	+	+	-	+	+	-	+	+	+	-	+	+	-	+	-	-	+	-	-	-
ERR1878609	CNRVC140027	2014	Nigeria	Western Africa	Clinical	Afr12	Weill et al., 2017	+	+	+	+	+	+	+	+	+	+	+	+	+	+	+	+	+	+	+	-	+	+	-	+	+	+	-	+	+	-	+	-	-	+	-	-	-
ERR1879385	CNRVC150211	1998	Kenya	Eastern Africa	Clinical	Afr6	Weill et al., 2017	+	+	+	+	+	+	+	+	+	+	+	+	+	+	+	+	+	-	-	-	+	+	-	+	+	+	-	+	-	-	-	-	-	-	-	-	-
ERR1879392	CNRVC150218	1985	Ethiopia	Eastern Africa	Clinical	Afr4	Weill et al., 2017	+	+	+	+	+	+	+	+	+	+	+	+	+	+	+	+	+	-	-	-	+	+	-	+	+	+	-	+	-	-	-	-	-	-	-	-	-
ERR1879536	CNRVC150234	1985	Somalia	Eastern Africa	Clinical	Afr4	Weill et al., 2017	+	+	+	+	+	+	+	+	+	+	+	+	+	+	+	+	+	-	-	-	+	+	-	+	+	+	-	+	-	-	-	-	-	-	-	-	-
ERR1879656	F4169	1997	Nigeria	Western Africa	Clinical	Afr9	Weill et al., 2017	+	+	+	+	+	+	+	+	+	+	+	+	+	+	+	+	+	+	+	-	+	+	-	+	+	+	-	+	+	-	+	-	-	+	-	-	-
ERR1879657	F4170	1997	Nigeria	Western Africa	Clinical	Afr1	Weill et al., 2017	+	+	+	+	+	+	+	+	+	+	+	-	+	+	+	+	+	-	-	-	+	+	-	+	+	+	-	+	-	-	-	-	-	-	-	-	-
ERR1880769	F8479	2002	Republic of South Africa	Southern Africa	Clinical	Afr8	Weill et al., 2017	+	+	+	+	+	+	+	+	+	+	+	+	+	+	+	+	+	+	+	-	+	+	+	+	+	+	-	+	+	-	+	+	+	+	+	-	-
ERR386656	L273	2012	Zambia	Eastern Africa	Clinical	Afr10	Weill et al., 2017	+	+	+	+	+	+	+	+	+	+	+	+	+	+	+	+	+	+	+	-	+	+	-	+	+	+	-	+	+	-	+	-	-	+	-	-	-
ERR976391	CNRVC900105	1990	Angola	Central Africa	Clinical	Afr1	Weill et al., 2017	-	-	+	+	+	+	+	+	+	+	+	+	+	+	+	+	+	+	+	+	+	+	-	+	+	+	+	+	-	+	-	+	+	+	-	-	+
ERR976399	CNRVC930038	1970	Ethiopia	Eastern Africa	Clinical	Afr3	Weill et al., 2017	+	+	+	+	+	+	+	+	+	+	+	+	+	+	+	+	+	-	-	-	+	+	-	+	+	+	-	+	-	-	-	-	-	-	-	-	-
ERR976411	CNRVC930171	1984	Cote d'Ivoire	Western Africa	Clinical	Afr1	Weill et al., 2017	+	+	+	+	+	+	+	+	+	+	+	+	+	+	+	+	+	+	+	+	+	+	-	+	+	+	+	+	-	+	-	+	+	+	-	-	+
ERR976414	CNRVC940051	1988	Rwanda	Eastern Africa	Clinical	Afr5	Weill et al., 2017	+	+	+	+	+	+	+	+	+	+	+	+	+	+	+	+	+	+	+	+	+	+	-	+	+	+	+	+	-	+	-	+	+	+	-	+	+
ERR976463	CNRVC960596	1970	Ethiopia	Eastern Africa	Clinical	Afr3	Weill et al., 2017	+	+	+	+	+	+	+	+	+	+	+	+	+	+	+	+	+	-	-	-	+	+	-	+	+	+	-	+	-	-	-	-	-	-	-	-	-
ERR976476	CNRVC970008	1990	Algeria	Northern Africa	Clinical	Afr7	Weill et al., 2017	+	+	+	+	+	+	+	+	+	+	+	+	+	+	+	+	+	-	-	-	+	+	-	+	+	+	-	+	-	-	-	-	-	-	-	-	-
ERR976482	CNRVC980044	1985	Djibouti	Eastern Africa	Clinical	Afr4	Weill et al., 2017	+	+	+	+	+	+	+	+	+	+	+	+	+	+	+	+	+	-	-	-	+	+	-	+	+	+	-	+	-	-	-	-	-	-	-	-	-
ERR976515	CNRVC910267	1991	Benin	Western Africa	Clinical	Afr7	Weill et al., 2017	+	+	+	+	+	+	+	+	+	+	+	+	+	+	+	+	+	-	-	-	+	+	-	+	+	+	-	+	-	-	-	-	-	-	-	-	-
ERR976530	CNRVC930425	1993	Burundi	Eastern Africa	Clinical	Afr5	Weill et al., 2017	+	+	+	+	+	+	+	+	+	+	+	+	+	+	+	+	+	+	+	+	+	+	-	+	+	+	+	+	-	+	-	+	+	+	-	+	-
ERR976531	CNRVC930428	1993	Tanzania	Eastern Africa	Clinical	Afr5	Weill et al., 2017	+	+	+	+	+	+	+	+	+	+	+	+	+	+	+	+	+	+	+	+	+	+	-	+	+	+	+	+	-	+	-	+	+	+	-	+	-
ERR976549	CNRVC970175	1997	Djibouti	Eastern Africa	Clinical	Afr6	Weill et al., 2017	+	+	+	+	+	+	+	+	+	+	+	+	+	+	+	+	+	+	+	+	+	+	-	+	+	+	+	+	-	+	-	+	+	+	-	-	+
ERR976562	CNRVC980061	1998	Cameroon	Western-Central Africa	Water	Afr7	Weill et al., 2017	+	+	+	+	+	+	+	+	+	+	+	+	+	+	+	+	+	-	-	-	+	+	-	+	+	+	-	+	-	-	-	-	-	-	-	-	-
ERR976583	CNRVC990002	1999	Somalia	Eastern Africa	Clinical	Afr6	Weill et al., 2017	+	+	+	+	+	+	+	+	+	+	+	+	+	+	+	+	+	+	+	+	+	+	-	+	+	+	+	+	-	+	-	+	+	+	-	-	+
ERR998692	CNRVC960028	1996	Nigeria	Western Africa	Clinical	Afr9	Weill et al., 2017	+	+	+	+	+	+	+	+	+	+	+	+	+	+	+	+	+	+	+	-	+	+	-	+	+	+	-	+	+	-	+	-	-	+	-	-	-
ERR998705	CNRVC960252	1996	Nigeria	Western Africa	Clinical	Afr9	Weill et al., 2017	+	+	+	+	+	+	+	+	+	+	+	+	+	+	+	+	+	+	+	-	+	+	-	+	+	+	-	+	+	-	+	-	-	+	-	-	-
ERS1938072	S1020229_6	2010	Mozambique	Eastern Africa	missing	Afr11	Garrine et al., 2017	+	+	+	+	+	+	+	+	+	+	+	+	+	+	+	+	+	+	+	-	+	+	-	+	+	+	-	+	+	-	+	-	-	+	-	-	-
SRR774784	2011EL_1137	2009	Republic of South Africa	Southern Africa	Clinical	Afr11	Katz et al., 2013	+	+	+	+	+	+	+	+	+	+	+	+	+	+	+	+	+	+	+	-	+	+	-	+	+	+	-	+	+	-	+	-	-	+	-	-	-
JARCOU000000000	VC100	2009	Nigeria	Western Africa	Clinical	Afr12	This study	+	+	+	+	+	+	+	-	+	+	+	+	+	+	+	+	+	+	+	-	+	+	-	+	+	+	-	+	+	-	+	-	-	+	-	-	-
JARCOT000000000	VC105	2009	Nigeria	Western Africa	Water	Afr12	This study	+	+	+	+	+	+	+	+	+	+	-	+	+	+	+	+	+	-	-	-	+	+	-	+	+	+	-	+	+	-	-	-	-	-	-	-	-
JARCOS000000000	VC108	2009	Nigeria	Western Africa	Water	Afr12	This study	+	+	+	+	+	+	+	+	+	+	+	+	+	+	+	+	+	+	+	-	+	+	-	+	+	+	-	+	+	-	+	-	-	+	-	-	-
JARCPP000000000	VC18	2010	Nigeria	Western Africa	Clinical	Afr9	This study	+	+	+	+	+	+	+	+	+	+	+	+	+	+	+	+	+	+	+	-	+	+	-	+	+	+	-	+	+	-	+	-	-	+	-	-	-
JARCPO000000000	VC19	2010	Nigeria	Western Africa	Clinical	Afr9	This study	+	+	+	+	+	+	+	+	+	+	+	+	+	+	+	+	+	+	+	-	+	+	-	+	+	+	-	+	+	-	+	-	-	+	-	-	-
JARCPN000000000	VC21	2010	Nigeria	Western Africa	Clinical	Afr9	This study	-	-	+	+	+	+	+	+	+	+	+	+	+	+	+	+	+	+	+	-	+	+	-	+	+	+	-	+	+	-	+	-	-	+	-	-	-
JARCPM000000000	VC23	2010	Nigeria	Western Africa	Clinical	Afr9	This study	-	-	+	+	+	+	+	+	+	+	+	+	+	+	+	+	+	-	-	-	+	+	-	+	+	+	-	+	+	-	-	-	-	-	-	-	-
JARCPL000000000	VC25	2010	Nigeria	Western Africa	Clinical	Afr9	This study	-	-	+	+	+	+	+	+	+	+	+	+	+	+	+	+	+	+	+	-	+	+	-	+	+	+	-	+	+	-	+	-	-	+	-	-	-
JARCPK000000000	VC29	2010	Nigeria	Western Africa	Clinical	Afr12	This study	+	+	+	+	+	+	-	+	+	+	+	+	+	+	-	+	+	+	+	-	+	+	-	+	+	+	-	+	+	-	+	-	-	+	-	-	-
JARCPJ000000000	VC30	2010	Nigeria	Western Africa	Clinical	Afr12	This study	+	+	+	+	+	+	+	+	+	+	+	+	+	+	+	+	+	+	+	-	+	+	-	+	+	+	-	+	+	-	+	-	-	+	-	-	-
JARCPI000000000	VC31	2015	Nigeria	Western Africa	Clinical	Afr12	This study	+	+	+	+	+	+	+	+	+	+	+	+	+	+	+	+	+	+	+	-	+	+	-	+	+	+	-	+	+	-	+	-	-	+	-	-	-
JARCPH000000000	VC40	2015	Nigeria	Western Africa	Clinical	Afr12	This study	+	+	+	+	+	+	+	+	+	+	+	+	+	+	+	+	+	+	+	-	+	+	-	+	+	+	-	+	+	-	+	-	-	+	-	-	-
JARCPG000000000	VC47	2010	Nigeria	Western Africa	Clinical	Afr12	This study	+	+	+	+	+	+	-	+	-	+	+	+	+	+	+	+	+	+	+	-	+	+	-	+	+	+	-	+	+	-	+	-	-	+	-	-	-
JARCPF000000000	VC49	2010	Nigeria	Western Africa	Water	Afr12	This study	+	+	+	+	+	+	+	+	+	+	+	+	+	+	+	+	+	+	+	-	+	+	-	+	+	+	-	+	+	-	+	-	-	+	-	-	-
JARCPE000000000	VC52	2010	Nigeria	Western Africa	Water	Afr12	This study	+	+	+	+	+	+	+	+	+	+	+	+	+	+	+	+	+	+	+	-	+	+	-	+	+	+	-	+	+	-	+	-	-	+	-	-	-
JARCPD000000000	VC62	2007	Nigeria	Western Africa	Clinical	Afr9	This study	+	+	+	-	+	+	+	+	+	+	+	+	+	+	+	+	+	-	-	-	+	+	-	+	+	+	-	+	+	-	-	-	-	-	-	-	-
JARCPC000000000	VC64	2007	Nigeria	Western Africa	Water	Afr9	This study	+	+	+	+	+	+	+	+	+	+	+	+	+	+	+	+	+	-	-	-	+	+	-	+	+	+	-	+	+	-	-	-	-	-	-	-	-
JARCPB000000000	VC66	2008	Nigeria	Western Africa	Clinical	Afr9	This study	-	-	+	+	+	+	+	+	+	+	+	+	+	+	+	+	+	+	+	-	+	+	-	+	+	+	-	+	+	-	+	-	-	+	-	-	-
JARCPA000000000	VC73	2008	Nigeria	Western Africa	Clinical	Afr12	This study	+	+	+	+	+	+	+	+	+	+	+	+	+	+	+	+	+	+	+	-	+	+	-	+	+	+	-	+	+	-	+	-	-	+	-	-	-
JARCOZ000000000	VC74	2008	Nigeria	Western Africa	Clinical	Afr12	This study	+	+	+	+	+	+	+	+	+	+	+	+	+	+	+	+	+	+	+	-	+	+	-	+	+	+	-	+	+	-	+	-	-	+	-	-	-
JARCOY000000000	VC84	2013	Nigeria	Western Africa	Clinical	Afr12	This study	+	+	+	+	+	+	+	-	+	+	+	+	+	+	+	+	+	+	+	-	+	+	-	+	+	+	-	+	+	-	+	-	-	+	-	-	-
JARCOX000000000	VC89	missing	Nigeria	Western Africa	missing	Afr12	This study	+	+	+	+	+	+	+	+	+	+	+	+	+	+	+	+	+	+	+	-	+	+	-	+	+	+	-	+	+	-	+	-	-	+	-	-	-
JARCOW000000000	VC96	missing	Nigeria	Western Africa	missing	Afr12	This study	+	+	+	+	+	+	+	+	+	+	+	+	+	+	+	+	+	+	+	-	+	+	-	+	+	+	-	+	+	-	+	-	-	+	-	-	-
JARCOV000000000	VC97	missing	Nigeria	Western Africa	missing	Afr12	This study	+	+	+	+	+	+	+	+	+	+	+	+	+	+	+	+	+	+	+	-	+	+	-	+	+	+	-	+	+	-	+	-	-	+	-	-	-
+, identified; -, not identified
*References:
Weill FX, Domman D, Njamkepo E, Tarr C, Rauzier J, Fawal N, et al. Genomic history of the seventh pandemic of cholera in Africa. Science. 2017;358(6364):785-789. doi:10.1126/science.aad5901.
Kiiru J, Mutreja A, Mohamed AA, Kimani RW, Mwituria J, Sanaya RO, et al. A study on the geophylogeny of clinical and environmental Vibrio cholerae in Kenya. PLoS One. 2013;8(9):e74829. doi:10.1371/journal.pone.0074829
Domman D, Quilici ML, Dorman MJ, Njamkepo E, Mutreja A, Mather AE, et al. Integrated view of Vibrio cholerae in the Americas. Science. 2017;358(6364):789-793. doi:10.1126/science.aao2136
Katz LS, Petkau A, Beaulaurier J, Tyler S, Antonova ES, Turnsek MA, et al. Evolutionary dynamics of Vibrio cholerae O1 following a single-source introduction to Haiti. mBio. 2013;4(4):e00398-13. Published 2013 Jul 2. doi:10.1128/mBio.00398-13
